# Supplementary material for: In Vitro Synergism of Penicillin and Ceftriaxone against Enterococcus faecalis
Source: Microorganisms. 2021 Oct 14;9(10):2150. doi: 10.3390/microorganisms9102150 (PMC8541343; doi:10.3390/microorganisms9102150)
Supplement: Supplementary file 1 [file microorganisms-09-02150-s001.zip]

Archive with 1 entries (1 files):
- microorganisms-1371730-supplementary.pdf
